# Supplementary material for: What You Know, What You Do, and How You Feel: Cultural Competence, Cultural Consonance, and Psychological Distress
Source: Front Psychol. 2018 Jan 15;8:2355. doi: 10.3389/fpsyg.2017.02355 (PMC5775295; doi:10.3389/fpsyg.2017.02355)
Supplement: Supplementary file 2 [file Table_2.xls]

## Sheet: Sheet1
	Psychological distress	Age	Gender	SES	Cultural competence-lifestyle	Cultural competence-family life	Cultllural competence-social support	Cultural competence-national identity	Cultural competence-occupation/education	Cultural consonance in lifestyle	Cultural consonance in family life	Cultural consonance in social support	Cultural consonance in national identity	Cultural consonance in occupation/education
Psychological distress	1
Age	0.0165713	1
Gender	-0.201767	0.105994	1
SES	-.360**	-0.121159	-0.0012693	1
Cultural competence-lifestyle	-0.150963	0.195334	0.0478303	-0.160778	1
Cultural competence-family life	-.308*	0.0749722	0.0353874	0.222135	0.038901	1
Cultural competence-social support	-0.18865	-.326**	0.00346468	.262*	-0.170454	0.202514	1
Cultural competence-national identity	-0.155679	-.351**	-0.125444	0.0689268	-0.0114572	0.14335	0.232505	1
Cultural competence-occupation/education	-.249*	.255*	-0.118545	0.15325	.336**	0.211427	0.0549933	0.175559	1
Cultural consonance in lifestyle	-.313*	0.127474	-0.239375	.252*	0.131366	.384**	0.213964	0.151437	.384**	1
Cultural consonance in family life	-.547**	0.158485	.283*	0.150548	0.0427441	0.129976	0.158285	-0.0916779	0.0134223	.343**	1
Cultural consonance in social support	-0.0865375	-.419**	0.214693	.303*	-0.14494	0.028644	.638**	0.220275	0.0186955	0.0108677	0.0313416	1
Cultural consonance in national identity	.446**	0.14317	-0.0393795	-.389**	0.129671	-0.231009	-0.184011	-0.169866	-0.167465	-.268*	-0.216384	-0.167898	1
Cultural consonance in occupation/education	-.569**	.277*	0.170596	.423**	0.0452463	.312*	0.0650328	-0.188084	0.200227	.343**	.517**	-0.0161392	-.321**	1
	*p < .05	**p < .01
